# Supplementary material for: «Salivaomics» of Different Molecular Biological Subtypes of Breast Cancer
Source: Curr Issues Mol Biol. 2022 Jul 5;44(7):3053–74. doi: 10.3390/cimb44070211 (PMC9319144; doi:10.3390/cimb44070211)
Supplement: Supplementary file 1 [file cimb-44-00211-s001.zip]

Archive with 1 entries (1 files):
- cimb-1789930-supplementary.pdf
